# Supplementary material for: A novel untargeted metabolomics correlation-based network analysis incorporating human metabolic reconstructions
Source: BMC Syst Biol. 2013 Oct 23;7:107. doi: 10.1186/1752-0509-7-107 (PMC3874763; doi:10.1186/1752-0509-7-107)
Supplement: Additional file 1 — GC-MS data after normalisation to internal standard and filtering based on QCs. [file 1752-0509-7-107-S1.xlsx]

## Sheet: MDA-MB-231
	Sample type
	N	N	N	N	N	N	N	N	N	N	N	N	N	N	N	N	N	N	N	N	N	N	N	N	N	N	N	N	N	N	H	H	H	H	H	H	H	H	H	H	H	H	H	H	H	H	H	H	H
metabolite
2-oxoglutarate	0.00232734	0.00207631	0.00244347	0.00275865	NaN	0.00364001	0.00333571	0.00244905	0.00298477	0.00490556	0.00348311	0.00234032	0.00327468	0.00438507	0.00308224	0.00489907	0.00556364	0.0052979	0.00354168	0.000830511	0.00490989	0.00343319	0.00291688	0.00235177	0.00314264	0.002455	0.00546536	0.00331536	NaN	0.00209235	0.00103141	0.000942845	0.00131506	NaN	0.000870198	0.000909233	0.000705151	NaN	0.00190176	0.00101571	0.00102786	0.00156111	0.0016674	0.00167319	0.0010996	0.00112282	0.00150333	NaN	0.00145551
4-aminobutyric acid	0.00798711	0.00868362	0.00505318	0.00677716	NaN	NaN	0.00910106	0.00640484	0.00722595	0.00858886	0.00827414	0.0070274	0.00498576	0.00778335	0.00688297	0.00676572	0.0100214	0.00976847	0.00666319	NaN	NaN	NaN	NaN	0.0072114	NaN	NaN	0.0129054	0.00443581	NaN	NaN	0.0158793	0.0127344	0.0186261	0.00950951	0.00310537	0.00863832	0.00527033	0.00578379	0.0222486	0.00602683	0.00557307	0.00371261	NaN	0.0182302	0.00648552	0.0176985	0.00437323	0.00707156	0.0166585
4-hydroxyproline	0.0417917	0.0426762	0.0494106	0.0524111	0.0352778	0.0503976	0.0344321	0.0287714	0.0600686	0.0443574	0.0475138	0.0594624	0.0509812	0.049526	0.0545843	0.050059	0.0510999	0.0484297	0.0491832	0.0257269	0.0408104	0.0362311	0.0510782	0.0497846	0.0427018	0.0491251	0.046116	0.0382522	0.0568607	0.0306201	0.0758711	0.0657954	0.0539639	0.0442755	0.0476105	0.0688117	0.0297421	0.066762	0.10458	0.0556245	0.059698	0.0507299	0.0510699	0.0552577	0.0541042	0.0528487	0.0544952	0.0431515	0.0570094
4-hydroxyproline	0.0845629	0.0840027	0.0550626	0.0575957	0.0456227	0.0544528	0.107809	0.0788422	0.064709	0.0786557	0.102865	0.0686114	0.0434586	0.0664239	0.067145	0.0638385	0.090033	0.0807824	0.067161	0.0335438	0.0404913	NaN	0.0746114	0.0612465	NaN	NaN	0.0927605	NaN	NaN	NaN	0.112464	0.0951751	0.0961016	0.0791551	0.0430308	0.072405	0.0645728	0.0535057	0.124585	0.0676151	0.0531124	0.0489361	0.115495	0.1282	0.0658816	0.101881	0.0609769	0.112571	0.117129
Acetylaspartate	0.00566244	0.00553324	0.0060381	0.00543659	0.00315062	0.00599391	NaN	NaN	0.00599569	0.00690483	0.00663632	0.00646196	0.00442498	0.00578506	0.00538755	0.00608419	0.00689591	0.0066106	0.00648911	NaN	0.0055646	0.00450338	0.00591826	0.00610603	0.00570465	NaN	0.00774775	0.00621302	0.00601624	NaN	NaN	0.00345159	0.00436023	0.00610398	0.00363855	0.00483642	0.00309664	NaN	0.00557805	0.00447764	0.00452634	0.00358194	0.00642747	0.00468615	0.0052717	0.00341954	0.00453064	0.00511416	NaN
Alanine	0.0672664	0.0668826	0.0776986	0.0492312	0.0304923	0.0240778	0.0740691	0.0854516	0.0276379	0.0603345	0.0607882	0.0276903	0.0350267	0.0403603	0.0517823	0.021598	0.0305638	0.0228051	0.018469	0.0267875	0.0292896	0.0236162	0.0711055	0.0717752	0.0232965	0.018849	0.0391392	0.0347247	0.0494677	0.113041	NaN	NaN	0.0620023	0.0347519	0.0769436	0.015929	0.0594047	0.022458	NaN	0.0311185	NaN	0.0315031	0.0430004	NaN	0.0458978	0.0571122	0.0401343	0.0520309	0.0700579
Galactose / Glucose	0.00222156	0.00153052	0.0106104	0.0165634	0.00353172	0.0062638	0.00223417	0.0026294	0.0128563	0.0260664	0.00310637	0.0118296	0.00653359	0.0235535	0.00971034	0.0121968	0.0252051	0.0230744	0.011347	NaN	0.0210901	0.0158569	0.00154381	0.00258447	0.0152777	0.00863796	0.0798831	0.0104448	0.00577754	0.00107752	0.00124119	0.00206375	0.0124932	0.0265208	0.00826977	0.00369919	0.0141612	0.00652138	0.00902962	0.0386284	0.0120584	0.0109041	0.0194147	0.00248741	0.0058052	0.0086234	0.00575572	0.00400278	0.00289487
Galactose / Glucose	0.00505395	0.00261046	0.0353925	0.0354972	0.00735943	0.0131697	0.00501701	0.00327807	0.0200384	0.0357045	0.00425333	0.01281	0.00860111	0.0147239	0.0120089	0.00861236	0.0354705	0.0304609	0.0158583	0.000925352	0.0256285	0.0216555	0.00298086	0.00414074	0.0237614	0.0166211	0.0917558	0.0151289	0.0105669	0.00111881	0.00111134	0.00242726	0.0115157	0.0197146	0.0114014	0.00366939	0.0191862	0.0174546	0.00836498	0.0171556	0.0229048	0.0081992	0.0110112	0.00299271	NaN	0.00924704	0.00738429	0.00334639	0.00373689
Galactose/ Glucose	0.011928	0.0075024	0.055125	0.0869171	0.0181318	0.0336243	0.0125448	0.013448	0.0672763	0.13775	0.0173344	0.0579019	0.0332531	0.118521	0.0558648	0.0658229	0.126704	0.118323	0.0578096	0.00358424	0.109823	0.0817413	0.00762846	0.0149881	0.0754264	0.0410601	0.319721	0.0441088	0.0263665	0.00527185	0.00612483	0.010646	0.064497	0.139773	0.0432754	0.0220719	0.0780017	0.0326041	0.0492899	0.188085	0.0625957	0.0587057	0.107157	0.0167473	0.0321844	0.0494102	0.0339578	0.02382	0.0181345
lactose / Maltose	0.00235814	0.00307718	0.00125712	0.000680107	0.00138425	NaN	0.0022833	0.00287992	0.000673699	0.00198753	0.00294869	0.000580588	0.000959317	0.00161659	NaN	NaN	0.00150465	0.00157057	0.000965045	NaN	0.00095602	0.00112072	0.00246259	0.00260647	0.000835183	NaN	0.00298766	0.000551906	0.000715526	0.00323866	0.0104539	0.00549781	0.0052682	0.0020946	0.00136275	0.00187039	0.00327631	0.001028	0.00525059	0.00170477	0.00111665	0.00137362	NaN	0.00641483	0.00213374	0.00524425	0.00149441	0.00314077	0.0107615
Aspartate	0.0176569	0.0172754	0.0155072	0.0145034	0.0124724	0.0140022	0.0224545	0.0183624	0.0166274	0.0216186	0.0198443	0.0136231	0.0106059	0.0164235	0.0182637	0.0153522	0.020975	0.0234521	0.0151614	0.00775064	0.0146525	0.00834363	0.0166066	0.0159132	0.00900342	NaN	0.0326374	NaN	NaN	NaN	0.0497711	0.0348948	0.0365139	0.025108	0.0123829	0.0195643	0.0268947	0.0155743	0.047423	0.0257916	0.0159224	0.0185406	0.0438514	0.0498051	0.0194016	0.0364421	0.018702	0.0409355	0.0433489
Aspartate	NaN	NaN	NaN	NaN	NaN	NaN	NaN	0.0035939	NaN	NaN	NaN	NaN	NaN	NaN	NaN	NaN	0.00426939	0.00413568	NaN	NaN	NaN	NaN	NaN	NaN	NaN	NaN	NaN	NaN	NaN	NaN	0.110227	0.0103564	0.0123719	NaN	NaN	NaN	0.0132802	NaN	0.0267888	NaN	NaN	NaN	0.0163704	0.018326	NaN	NaN	NaN	0.0100315	0.0598222
Benzoic acid	0.0103655	0.0104598	0.0126817	0.0101991	0.00458359	0.00681482	0.0148647	0.0101806	0.0104025	0.0105614	0.0133693	0.00687966	0.00773028	0.00885648	0.0104768	0.00738788	0.01058	0.0127075	0.00929931	0.0041113	0.0104116	0.0100785	0.0118577	0.0106312	0.00900116	0.0113746	0.0112273	NaN	0.0112082	0.0107349	0.0132916	0.0151044	0.014422	0.0123307	0.0105367	0.0110142	0.0153373	0.00864451	0.014443	0.0143301	0.0115722	0.013445	0.0168987	0.0143966	0.014358	0.0114361	0.0100387	0.0166128	0.0138534
Citrate	0.102334	0.083483	0.0575586	0.0623507	0.0663445	0.0358066	0.110353	0.0765523	0.062292	0.0822664	0.101778	0.0574447	0.0387371	0.0616092	0.062684	0.0565479	0.0816581	0.0696923	0.0552756	0.0398568	0.0612187	0.047925	0.0922293	0.0846697	0.0523721	0.0506563	0.0870591	0.0569295	0.0561884	0.0654566	0.049193	0.0312882	0.0332814	0.0243567	0.0239695	0.0205521	0.0222089	0.0265934	0.0480421	0.0221602	0.0283125	0.0270631	0.0378223	0.038836	0.0251974	0.0316045	0.0250557	0.0280735	0.0449036
Creatinine	0.00396843	NaN	NaN	NaN	NaN	NaN	0.00585699	NaN	NaN	NaN	NaN	0.00218209	NaN	NaN	0.00223766	0.00291614	0.00498209	0.00480652	0.00231327	NaN	0.00330595	NaN	NaN	NaN	NaN	NaN	NaN	NaN	NaN	NaN	0.0130869	0.00685491	0.0074398	NaN	NaN	NaN	0.00374697	NaN	NaN	NaN	NaN	0.00349079	NaN	0.0107518	NaN	0.00622427	0.00191529	0.00506901	0.00800324
Fructose	0.00588012	0.00603592	0.00866715	0.00670498	0.00160852	0.00740552	0.00621452	0.00492153	0.00887322	0.0101028	0.00588098	0.00738128	0.00587355	0.00723752	0.00622749	0.00711639	0.00970525	0.00884544	0.00672933	NaN	0.0077116	0.00694592	0.00536204	0.00562285	0.00754486	0.00941814	0.0118404	0.00845679	0.00728239	NaN	NaN	0.00233504	0.00349835	0.00817304	0.00426883	0.00706998	0.00529078	0.00513377	0.00449383	0.00846314	0.00447693	0.004204	0.00700057	0.00318898	0.00956245	0.00576632	0.00420783	0.00530344	0.00251886
Glucose	0.00637725	0.00230027	0.0407219	0.0449182	0.00919575	0.018952	0.00581356	0.00278435	0.0257028	0.0441643	0.00472215	0.0136014	0.00992213	0.0131286	0.0152693	0.00787382	0.0451793	0.0362347	0.0177752	NaN	0.0337986	0.0275613	0.00294163	0.00580187	0.0321709	0.0247868	0.108739	0.0184972	0.0148853	0.00156684	0.00240448	0.00310555	0.0135117	0.0170781	0.0136288	0.00263215	0.017733	0.0243455	0.0103783	0.00957878	0.0289706	0.0089315	0.00942782	0.00424854	0.0100528	0.0131452	0.0100574	0.00258303	0.00401929
Glutamate	0.52381	0.468673	0.490351	0.46318	0.238015	0.57564	0.667899	0.545271	0.495659	0.932093	0.705993	0.495736	0.468444	0.567428	0.594017	0.607788	0.749504	0.755864	0.495074	0.304323	0.704247	0.404122	0.718952	0.737506	0.481696	0.266238	1.18218	0.215194	0.175784	0.0573257	2.24906	0.97555	1.09191	1.07421	0.411648	0.970852	1.19015	0.57266	1.63508	0.851823	0.691844	0.662371	2.12314	1.66163	0.914355	1.22713	0.644571	1.37173	1.67506
Glycerol	0.072401	0.0637749	0.045974	0.0374227	0.0418502	0.0348115	0.0848253	0.0729407	0.034951	0.0542947	0.0776831	0.0315623	0.0280386	0.0398432	0.0339543	0.0324583	0.0441518	0.0482375	0.0478603	0.0598848	0.0408778	0.0357616	0.0706868	0.0800048	0.0308539	0.0306225	0.0680724	0.0275571	0.0286482	0.0525571	0.178103	0.109278	0.106875	0.0705376	0.042004	0.0576725	0.0757915	0.0450187	0.145312	0.0724849	0.0541213	0.056596	0.112611	0.140218	0.065652	0.11124	0.0552402	0.0949245	0.182958
Glycerol-3-phosphate	0.016447	0.0192257	0.0243371	0.0183031	0.0139798	0.0235271	0.0222604	0.0161802	0.0237329	0.0238309	0.020304	0.0253351	0.0201535	0.0167977	0.0185372	0.0195032	0.0218915	0.0182158	0.0186263	0.00578414	0.0151632	0.01437	0.018368	0.0169789	0.0171808	0.0204676	NaN	0.0139347	0.0176976	0.0130961	0.0585534	0.0502773	0.0495316	0.0574281	0.0425464	0.0685671	0.0341234	0.0481934	0.0773602	0.0557393	0.0437114	0.0401671	0.0721615	0.0561794	0.0696206	0.0655912	0.0369223	0.0528691	0.0588885
Glycine	0.928883	0.919528	0.966211	0.930649	0.936032	0.90171	0.933202	0.939873	0.95047	0.964107	0.943457	0.906083	0.906059	0.921507	0.946487	0.909915	0.897461	0.900256	0.906091	0.847381	0.910819	0.906908	0.915388	0.909702	0.888792	0.346148	0.915095	0.308345	0.569812	0.8164	0.95056	0.980285	0.934255	0.92336	0.951978	0.904785	NaN	0.916831	0.936328	0.960483	0.9247	0.910393	0.946971	0.960224	0.925414	0.960845	0.9228	0.931383	0.977455
Glycine	0.118559	0.123612	0.12857	0.121715	0.117897	0.126779	NaN	0.115888	NaN	0.125491	NaN	0.122998	0.106153	0.108996	0.115171	0.117838	0.122301	0.115634	0.117455	0.113155	0.11213	0.0977093	0.119508	0.122692	0.117451	NaN	0.1379	0.09401	NaN	NaN	0.316372	0.246115	0.23614	0.230965	0.200907	NaN	NaN	0.252858	NaN	0.249728	NaN	0.186871	0.27781	0.263112	0.221065	0.255958	0.192673	0.259696	0.313624
Hexadecanoic acid	0.0246459	0.0271681	0.0253266	0.0249636	0.019453	0.0213586	0.0242364	0.0229266	0.0289239	0.0243167	0.0264416	0.0247066	0.0251565	0.0224556	0.0227562	0.0206621	0.023003	0.0224332	0.0252983	0.00553527	0.0197187	0.0208286	0.0207197	0.0224951	0.0195275	0.0293965	0.0292058	0.0321429	0.0364388	0.0257176	0.0312251	0.0305573	0.0278867	0.0303849	0.0306311	0.0274617	0.0228402	0.025543	0.0326745	0.0289131	0.0248761	0.0268401	0.030933	0.0293777	0.0277078	0.0316821	0.027336	0.0262018	0.0260314
2-Hydroxyglutaric acid	0.00346185	0.00423164	0.00539021	0.00627398	NaN	0.00556129	0.00528979	0.00314117	0.00554058	0.00704521	0.00557856	0.00481313	0.00377772	0.00584166	0.00433464	0.0058791	0.00636987	0.00725864	NaN	NaN	0.00627991	NaN	0.00509632	0.00449222	NaN	0.00521874	0.00956008	0.00461739	0.00548098	NaN	0.0151073	0.00625567	NaN	0.00805872	0.00693677	0.00692973	0.00638961	0.00529491	0.0106072	0.00600467	0.00523201	NaN	0.011289	0.00861636	0.00851098	0.00694053	0.00587389	0.00802383	NaN
Hypotaurine	0.0187686	0.0190223	0.0160209	0.0176211	0.013371	0.0209225	0.0192933	0.014611	0.0208232	0.0260923	0.0214521	0.0194826	0.0129341	0.0183028	0.0164822	0.0183784	0.0251795	0.0250534	0.0191969	0.00982999	0.0184393	0.0147438	0.0179876	0.016352	0.0154111	0.017882	0.0266259	0.014124	0.0117506	0.00665242	0.0207671	0.0157372	0.0195536	0.0224195	0.0137458	0.0232033	0.013142	0.0202528	0.0271925	0.0186184	0.0155604	0.0141098	0.0306696	0.0223936	0.0241126	0.0214844	0.014505	0.0194145	0.0182683
Isoleucine	0.114406	0.128463	0.093455	0.0936546	0.0556224	0.0739009	0.150091	0.122717	0.0955979	0.122881	0.138866	0.0779261	0.0664842	0.0936228	0.111247	0.0708322	0.105336	0.093589	0.0870298	0.049571	0.0734936	0.058741	0.119709	0.123074	0.0567973	NaN	0.137327	NaN	NaN	0.0702633	0.229791	0.199611	0.192127	0.164881	0.114658	0.150767	0.146298	0.101446	0.239009	0.19124	0.11166	0.105565	0.233569	0.222963	0.166805	0.220536	0.132301	0.220327	0.306651
Lactate	1.92325	1.88108	1.71636	1.66747	1.47881	1.30151	2.08707	2.04079	1.52985	2.09249	1.97976	1.36637	1.31791	1.74238	1.77227	1.48626	1.7001	1.7864	1.43947	1.88109	1.72692	1.48297	1.90423	2.04762	1.23051	1.08799	2.11288	1.24488	1.12483	1.80679	3.37439	2.72022	2.51381	2.11315	1.99361	1.81521	NaN	1.8216	2.0542	2.37846	2.08666	2.04683	2.50497	2.0592	2.17022	2.59694	2.07104	1.95719	3.11529
Leucine	0.0873307	0.0929081	0.0721809	0.0713404	NaN	0.0589992	0.112807	0.0875188	0.0755302	0.0850154	0.0959951	0.0633032	0.0577324	0.0738647	0.0828507	0.0534218	0.0683073	0.0678518	0.0678957	0.0470903	0.0541695	0.0478496	0.0844229	0.0885935	0.0464403	NaN	0.108442	NaN	NaN	NaN	0.233948	0.187648	0.181211	0.151922	NaN	0.135821	0.127622	0.085197	0.226226	0.155378	0.0925149	0.0976965	0.218157	0.219687	0.133607	0.181731	0.10343	0.223729	0.293966
Leucine	0.0106214	0.00728898	0.00291714	0.00382765	0.00484774	0.00617519	0.0148788	0.00711683	NaN	0.00920702	0.0156776	0.00399282	0.0017815	0.00416194	0.00420305	0.00589578	0.0124384	0.01285	0.00406873	0.0233417	0.00636068	NaN	NaN	0.00377893	NaN	NaN	0.0140372	0.00583152	NaN	NaN	0.166122	0.0212742	0.0279856	0.0138546	0.00419278	0.0250467	0.0130841	0.0134084	0.0761576	0.0160503	0.0116359	0.0120106	0.0441741	0.0911321	0.015055	0.0256909	0.00988857	0.0233714	0.0788557
Lysine	NaN	NaN	NaN	NaN	NaN	NaN	0.00244717	NaN	NaN	NaN	0.00168589	NaN	NaN	NaN	NaN	NaN	0.00482193	0.00522506	NaN	NaN	NaN	NaN	NaN	NaN	NaN	NaN	0.00942241	NaN	NaN	NaN	0.0891779	0.0329949	0.0310092	0.0143884	NaN	0.00568405	0.0189671	NaN	0.0380767	NaN	0.0015311	NaN	0.0274113	0.0374958	NaN	0.0250369	0.0009013	0.0249233	0.0682891
Malate	0.0129874	0.0117432	0.0263252	0.0203341	0.00921534	0.020672	0.0147349	0.0112257	0.026192	0.0304467	0.0157277	0.0246191	0.0221314	0.018705	0.0212109	0.0229156	0.0267134	0.0279466	0.0228558	0.00875882	0.021991	0.0169597	0.0137508	0.012746	0.0211304	0.0218848	0.0292663	0.0202709	0.0182951	0.0107554	0.0169456	0.0130217	0.0128842	0.0175824	0.0125672	0.0188564	0.0138671	0.0124506	0.0192061	0.0190635	0.0120509	0.0111466	0.0235038	0.0183669	0.0191654	0.013323	0.0117912	0.0299661	0.0186666
Malonate	0.51117	0.507802	0.517409	0.523347	0.399721	0.503437	0.523109	0.521258	0.524209	0.531892	0.525856	0.485933	0.493257	0.506092	0.523515	0.488429	0.507356	0.502507	0.545056	0.315067	0.465672	0.48315	0.547748	0.537838	0.50783	0.478333	NaN	0.494244	0.500677	0.440479	0.406667	0.505082	0.534888	0.520449	0.499808	0.523603	0.474409	0.504379	0.51802	0.549235	0.497334	0.498363	0.542166	0.538827	0.529131	0.512938	0.514566	0.507964	0.519102
Methionine	0.00600506	0.00934131	0.0063579	0.00712527	0.00334416	0.0061598	0.0113433	0.00730108	0.0103034	0.00724193	NaN	NaN	0.00325941	NaN	NaN	NaN	NaN	0.0086265	0.00509112	NaN	0.00418546	NaN	0.0113938	0.00893068	NaN	0.00524529	0.0113792	0.00482666	0.00469268	0.0101353	NaN	0.0208291	NaN	0.0139754	0.0108037	0.0113272	0.0141402	0.00868547	0.0298961	0.0153678	0.0150233	0.0103342	NaN	0.0269821	0.0114492	0.0221617	0.011579	0.0234553	NaN
Myo-Inositol-1-phosphate	0.00119963	0.00246024	NaN	0.000548963	0.00104148	0.000860788	0.00174542	0.00128715	NaN	0.00116982	0.00148947	0.00137901	NaN	0.000762141	0.00125717	0.000429211	0.000996455	NaN	NaN	NaN	0.000549126	NaN	0.00123644	0.0012717	0.000585694	NaN	NaN	NaN	NaN	NaN	0.00283208	0.00295894	0.00229085	0.0099099	0.00163429	0.0120259	0.00605448	0.00138692	0.00450249	0.0118816	0.00132564	NaN	0.0114425	0.00294741	0.011307	0.00192095	0.00141033	0.00965835	0.00412787
Octadecanoic acid	0.12109	0.124786	0.117919	0.106536	0.0985123	0.0991872	0.114369	0.0996445	0.122514	0.104179	0.113667	0.115965	0.120948	0.107402	0.128832	0.102677	0.111377	0.106684	0.11197	0.0247571	0.0994652	0.0958708	0.105873	0.109127	0.0965134	NaN	0.119758	0.111545	0.135495	0.0977699	0.150576	0.137219	0.129966	0.148976	0.13372	0.13993	0.11473	0.101677	0.141361	0.132114	0.104931	0.114048	0.140549	0.128182	0.123404	0.135314	0.111434	0.125691	0.134449
Pantothenic acid	0.000691883	NaN	0.00163781	0.00112941	NaN	0.000926031	0.000767227	0.000678794	0.00162361	0.00183978	0.000660067	0.00206927	0.00117296	0.00113949	0.00290171	0.00121231	0.00137596	0.00140786	0.00120179	NaN	0.00113672	NaN	0.000735923	0.00100118	0.00107263	0.00103801	0.0013965	0.00117359	0.00102584	0.00100766	0.00145109	0.000932101	0.00124583	0.00231648	0.000806126	0.0011994	0.00160329	0.000799563	0.00154634	0.00170565	0.00117768	0.00130825	0.00217345	0.00117261	0.0017062	0.00135058	0.000826609	0.00189538	0.00154441
Phosphate	5.6834	5.02769	7.78904	7.40157	7.72892	5.76587	NaN	5.61642	4.44172	4.95402	4.25286	4.12472	3.13334	3.80371	3.78306	3.74099	4.6286	4.10189	3.51541	4.10867	3.82933	3.43559	3.65936	3.16533	NaN	4.22763	4.81172	3.93439	3.86063	4.45328	3.73106	4.41037	3.84624	2.54693	10.1506	NaN	3.82777	5.16808	3.16391	2.01752	5.47471	5.84908	2.56171	7.83318	2.10395	3.15964	5.96552	2.1616	2.82596
Putrescine	0.138542	0.130497	0.111816	0.119539	0.100261	0.128642	0.147454	0.113602	0.144296	0.159197	0.124539	0.12821	0.0989452	0.126696	NaN	0.1419	0.188041	NaN	0.141468	0.0583026	0.0897616	0.0635273	0.0911866	0.0831013	0.0661524	0.140911	0.199184	0.136671	NaN	0.0699176	NaN	0.143977	NaN	0.12652	0.0655933	0.106472	0.0750917	NaN	0.168439	0.108181	0.0964319	0.0882099	0.164006	0.158369	0.100388	0.14042	NaN	NaN	NaN
Pyruvate	0.036676	0.0344276	0.0210654	0.0233832	0.0229285	0.0229257	0.0466561	0.0468966	0.0247114	0.0468574	0.0464011	0.0194135	0.0199901	0.0375323	0.0322133	0.0298884	0.0365953	0.0355812	0.0224693	0.0375125	0.0316921	0.023682	0.046484	0.0519753	0.019352	0.0142926	0.0583963	0.0109729	0.00437186	0.0273868	0.043754	0.0250319	0.035561	0.0321677	0.0192211	0.0244387	0.0339039	0.0141881	0.0416481	0.0339165	0.0227445	0.0313701	0.053499	0.0473704	0.0286044	0.0289894	0.0297214	0.0532053	0.0471233
Scyllo-inositol	0.00568543	NaN	0.00651005	0.0054149	NaN	0.00541368	0.0058694	NaN	0.00630189	0.0066645	NaN	NaN	NaN	0.00453157	0.00462026	0.00467679	0.00721529	NaN	0.00471189	NaN	0.00604983	NaN	0.00608967	NaN	0.00548082	0.00585452	0.00688528	0.00942984	0.00677049	0.00402499	NaN	0.00376861	0.00383132	0.0067548	0.00491371	NaN	0.00514908	0.00471766	NaN	0.00741478	0.0044507	NaN	0.00720995	NaN	NaN	0.00402853	NaN	0.00555955	NaN
myo-inositol	0.701825	0.683825	0.692999	0.669516	0.507015	0.652907	0.761328	0.635949	0.735944	0.833735	0.726981	0.68158	0.532249	0.622241	0.627784	0.596097	0.738167	0.701007	0.607688	0.198887	0.691497	0.527645	0.765364	NaN	0.666653	0.644257	0.832165	0.617036	0.560997	0.60452	0.928511	0.665191	0.679231	0.83959	0.696677	0.776001	0.719808	0.619215	0.792961	0.726642	0.64502	0.61538	0.955816	0.792698	0.796952	0.742413	0.704975	0.779336	0.855206
sorbitol/Galactose / Glucose	0.0317163	0.0271352	0.0223892	0.0246502	0.0171263	0.0163169	0.0345987	0.0324793	0.0182168	0.0412918	0.0334429	0.0181693	0.0161525	0.0289033	0.0218897	0.0213448	0.0325856	0.0375121	0.0184404	0.0117848	0.0334174	NaN	0.0340536	0.0346246	0.0181047	0.0153482	0.0624139	0.0170587	0.0138698	0.0247883	0.127077	0.0595925	0.0634958	0.0552416	0.0305974	0.0380097	0.0691557	0.0265917	0.0766562	0.0555767	0.0346386	0.0435634	0.0960868	0.0860383	0.0455717	0.0657999	0.0395911	0.0724526	0.113557
Succinate	0.0135092	0.0121093	NaN	NaN	NaN	NaN	0.0150561	NaN	0.0120317	0.0176577	0.0140952	0.0107212	0.0104945	0.0138897	0.0109807	0.0124949	0.0160627	0.0165989	0.0126437	0.0116022	0.01602	0.0122474	NaN	0.0143645	0.0113824	NaN	NaN	0.0105811	0.00927745	NaN	NaN	NaN	0.0218756	0.0187267	0.0126098	0.0150801	NaN	NaN	0.0323798	NaN	0.0151208	0.0159207	0.0273184	NaN	0.0163391	0.0200653	0.0147636	0.0220724	0.0340379
sorbose/ Fructose	0.184728	0.157339	0.129625	0.135056	0.0984644	0.100634	0.2111	0.191432	0.106871	0.252499	0.196772	0.110021	0.100872	0.19609	0.129611	0.14033	0.207776	0.222818	0.11445	0.0782088	0.212888	0.146848	0.217118	0.213156	0.11216	0.0925696	0.400309	0.108074	0.0810382	0.161227	0.80219	0.336214	0.352436	0.317638	0.17574	0.206497	0.417569	0.144068	0.429061	0.344159	0.191541	0.264167	0.599977	0.536108	0.244127	0.372632	0.225136	NaN	0.761182
sorbose / Fructose	0.0681955	0.0581634	0.0481296	0.0485814	0.0368143	0.0362581	0.0792453	0.0703434	0.0389523	0.0928638	0.0735146	0.0402608	0.0358095	0.0712391	0.0453205	0.0511321	0.0762776	0.0795046	0.0402535	0.0291779	0.0778385	0.0540177	0.0807837	0.0802701	0.0401993	0.0353358	0.153661	0.0407658	0.0320658	0.0662202	0.32858	0.13052	0.132663	0.117644	0.0670425	0.07845	0.148197	0.0555383	0.172854	0.129527	0.0734618	0.103955	0.227024	0.215873	0.0929339	0.143652	0.086666	0.160466	0.283299
Threitol / Erythritol	0.0337678	0.0278251	0.0264953	0.0266467	0.0224903	0.0205002	0.0371418	0.0351369	NaN	0.0373773	0.0317493	0.0203957	0.0172638	0.0298891	0.025572	0.0227925	0.0318649	0.0355028	0.0225809	NaN	0.030712	0.0232853	0.0348996	0.0344993	0.0201466	NaN	0.0539336	0.0213213	0.0204567	0.0255321	0.108628	0.0583654	0.0606926	0.0430428	0.0338885	0.0333796	0.0542287	0.0325013	0.076735	0.0458472	0.0352913	0.0425662	0.0777794	0.0791848	0.0356664	0.0531662	0.0361973	0.0614752	0.104422
Threonine	0.0355912	0.034969	0.0328735	0.0334697	0.0228428	NaN	0.0418852	0.0332321	0.0322081	0.0406611	0.0419786	0.0299573	0.0233432	0.0340571	0.0384736	0.0263376	0.0387902	0.031932	0.0270836	0.0161692	0.0250091	NaN	0.0388402	NaN	0.0201304	0.0178285	0.0392104	NaN	0.00870527	0.0102702	0.106871	0.0674165	0.0723856	0.0389132	0.0440876	0.0359815	0.0345783	0.040707	0.089754	0.0453081	0.0411909	0.0420693	0.0550751	0.100959	0.0418232	0.0779388	0.0530089	NaN	0.111813
Threonine	NaN	0.00241781	NaN	NaN	0.000989317	0.00138972	0.00462589	0.00245374	NaN	NaN	NaN	0.00120389	0.000540785	0.000860142	NaN	NaN	0.00428357	0.00423716	0.00142452	0.0035925	NaN	NaN	NaN	NaN	NaN	NaN	NaN	NaN	NaN	NaN	0.0465849	0.0041865	0.00729345	0.00980883	NaN	0.0164678	0.00941173	NaN	0.0109617	0.0057083	NaN	NaN	0.033118	0.0130579	0.00457889	NaN	NaN	0.0147441	0.0252377
Tyramine /Tyrosine	0.00757083	0.00844945	0.00563044	0.00358819	0.00343516	0.00193395	0.0149706	0.00745118	0.00507162	0.00682309	0.0132336	0.00453203	0.00102047	0.00369958	0.00337098	0.00399734	0.00946417	0.0104192	0.0040668	NaN	NaN	NaN	0.00143946	NaN	NaN	NaN	0.0174223	0.00888144	0.00875394	NaN	0.0696767	0.0327654	0.0304252	0.0186884	0.00715057	0.0171628	0.0189952	0.00727769	0.0530736	0.0174684	0.0107011	0.00991547	0.0428755	0.0467855	0.0109038	0.0345049	0.011624	0.0312248	0.0690251
Valine	NaN	NaN	0.00147062	0.00104768	NaN	NaN	0.000599	0.00104263	0.00324389	0.00135504	NaN	NaN	NaN	NaN	NaN	NaN	NaN	0.00221912	0.000952531	NaN	NaN	NaN	NaN	NaN	NaN	NaN	NaN	NaN	NaN	NaN	0.0120354	0.00542493	0.00421549	0.00421687	0.00288798	NaN	0.002172	0.00431056	NaN	NaN	NaN	NaN	0.00737169	0.0105305	0.00380483	NaN	0.00485762	0.00961505	0.0122033
Xylitol	0.00778997	0.00782305	0.0073774	0.00768626	0.00534683	0.00574642	0.00999898	0.00792532	0.00812425	NaN	0.00962207	0.00592583	0.00604105	0.00782923	0.00615679	0.00762993	0.00830391	0.00832221	NaN	0.00513744	0.00843043	0.00658459	0.00949596	0.00820493	0.00561561	0.00634239	0.0129027	0.00554255	0.00549029	0.00709852	0.0222647	0.0142642	0.0130249	0.011551	0.0095029	0.0106631	0.0141596	0.0100581	0.0195686	0.0156769	0.0114617	0.0115073	0.0225556	0.0191264	0.0135179	0.0153227	0.0109083	0.01637	NaN
[truncated: 41 more columns]

## Sheet: HCT 116
	Sample type
	N	N	N	N	N	N	N	N	N	N	N	N	N	N	N	N	N	N	N	N	N	N	N	N	N	N	N	N	N	N	H	H	H	H	H	H	H	H	H	H	H	H	H	H	H	H	H	H	H
metabolite
4-aminobutyric acid	0.019944	0.0226885	0.016134	0.0195611	0.0184836	0.0200653	0.0173823	0.0147776	0.00921489	0.0204428	0.0190941	0.0169754	0.0164865	0.0108454	0.0128994	NaN	NaN	0.0162844	0.0149523	0.0135317	0.0110154	0.00861535	0.0104373	NaN	0.00865691	0.0152738	NaN	NaN	NaN	NaN	0.012638	0.0114116	0.0127208	0.00789826	0.0110086	0.0131351	NaN	0.00992318	0.0121735	0.0109651	0.0103074	0.00997016	NaN	0.00811685	NaN	NaN	NaN	NaN	NaN
4-hydroxyproline	0.151216	0.166049	0.13201	0.156953	0.146848	0.175717	0.16487	0.135984	0.105673	0.16838	0.170606	0.153503	0.141384	NaN	0.127935	0.172156	0.166332	0.177125	0.191156	0.151427	0.147959	0.166444	0.114475	0.140665	0.111725	0.171934	0.178782	0.0913928	0.25524	0.0926195	0.105988	0.101921	0.1292	0.101401	0.140726	0.142181	0.101036	0.103286	0.119999	0.110222	0.12407	0.124038	0.114555	0.0966023	0.116461	0.067506	0.0759164	0.0522646	0.110302
Galactose /Glucose	0.171399	0.335207	0.221471	0.22385	0.119851	0.459424	0.253036	0.147715	0.0813612	0.294463	0.262291	0.364428	0.500513	0.232862	0.191773	0.00486777	0.0289052	0.0198218	0.0132816	0.0111525	0.00944031	0.0349319	0.0111198	0.0161728	0.0126887	0.0224585	0.0208629	0.00928944	0.0281037	0.0071428	0.378946	0.25616	0.379949	0.198717	0.451997	0.357797	0.383062	0.348185	0.450759	0.375695	0.233457	0.518168	0.240938	0.122606	0.263505	0.0534196	0.00890246	0.0141395	0.268619
Galactose /Glucose	0.0892157	0.140295	0.10722	0.0782988	0.0529628	0.267972	0.0906968	0.0899526	0.0655088	0.14403	0.177485	0.194275	0.318603	0.130298	0.108668	0.00578814	0.0202692	0.0123936	0.00532685	0.0119101	0.00536728	0.0121581	0.0278259	0.00692437	0.00540431	0.00839485	0.00326097	0.00162677	0.0098023	0.0112718	0.185664	0.109403	0.152859	0.0849042	0.208804	0.201521	0.101885	0.155314	0.175622	0.156218	0.505418	0.280017	0.142907	0.0915786	0.166617	0.0150957	0.00562177	0.00382609	0.117778
Galactose /Glucose	0.125574	0.191507	0.146226	0.102371	0.081742	0.423588	0.124575	0.141785	0.101411	0.205331	0.25987	0.259128	0.447772	0.192229	0.164597	0.00580255	0.0287746	0.0164013	0.0107922	0.0174444	0.00751266	0.0161929	0.0313737	0.00810089	0.0063805	0.0101607	0.00738939	0.00248101	0.0102176	0.014844	0.235534	0.144884	0.204705	0.116689	0.316483	0.287815	0.114112	0.194767	0.214568	0.205669	0.854384	0.385909	0.20773	0.141301	0.242802	0.0187008	0.00930066	0.00512993	0.168132
2-oxoglutarate	0.00266815	0.00525328	0.0032012	0.00397453	0.00342593	NaN	0.00488017	0.00257473	0.00246716	0.00498504	0.00523245	0.00392967	0.00441418	0.0047008	0.00315918	0.0029015	0.00301722	0.00423791	0.00393671	0.00342518	0.0024773	0.0037962	0.00311821	0.00292936	0.0026319	0.0021545	0.00424778	0.00304915	NaN	0.00419133	0.00751406	0.00450598	0.00982067	0.00762334	0.0110737	0.0101863	0.00785644	0.00707235	0.0113819	0.00892381	0.00970404	0.0105768	0.00814285	0.00676806	0.00834306	0.00492356	0.00355437	0.00425261	0.00669781
Aspartate	0.0497446	0.0651355	0.041687	0.0525476	0.0481288	0.0679553	0.0609885	0.0366508	0.0293787	0.065635	0.0514564	0.058473	0.0514506	0.0520505	0.0399155	0.0198406	0.0231878	0.0288376	0.0284885	0.0237491	0.0256179	0.026504	0.0195321	0.0215992	0.015906	0.0275251	0.0269537	0.0167011	0.0322977	0.0176541	0.0441957	0.0368294	0.0564476	0.0363552	0.0677623	0.0625488	0.0504319	0.0387255	0.0544464	0.0454502	0.055138	0.0638255	0.0453297	0.0281612	0.0424085	0.0212342	0.0214449	0.0181668	0.0495109
Aspartate	0.00811337	0.0168375	0.00285289	0.00748194	0.00187055	0.0129984	0.00383833	NaN	NaN	0.0149832	0.0068433	0.0153846	0.0140197	0.00305551	NaN	0.000596786	NaN	NaN	NaN	NaN	NaN	NaN	NaN	NaN	NaN	NaN	NaN	NaN	NaN	NaN	0.0111814	NaN	0.0194289	NaN	0.0314301	0.0170922	0.00737104	NaN	0.0202438	0.00782834	0.016374	0.0233841	0.00567273	NaN	0.00497204	NaN	NaN	NaN	0.00803492
Alanine	0.0253206	0.0279197	0.0188979	0.0247146	0.0226274	0.0248406	0.0233422	0.021013	0.0160974	0.0460417	0.0269391	0.0252939	0.0225478	0.0175602	0.0171016	0.0255435	0.0258993	0.0290509	0.0269209	0.0263925	0.0224203	0.0206875	NaN	0.0323887	NaN	0.041965	NaN	0.0185841	NaN	0.0146754	0.0174085	0.015001	0.0207362	0.0138087	0.0199105	0.0222701	NaN	0.0160828	NaN	0.018728	0.0205797	0.0184071	0.018171	0.0151367	0.0161448	0.0129664	NaN	0.011497	0.0202207
Citrate	0.0544392	0.0709394	0.0484885	0.055906	0.0509014	0.0640311	0.0663625	0.0429985	0.0355325	0.0657511	0.0553865	0.062804	0.0551159	0.0586373	0.0495861	0.054615	0.052165	0.065644	0.0626696	0.0667481	0.0492597	0.0702714	0.0453104	0.0536852	0.0441982	0.0662242	0.0730056	0.045892	0.0942462	0.0586683	0.0344315	0.0299271	0.0490399	0.0249051	0.0538715	0.0475061	0.0387061	0.0297319	0.0436343	0.0363902	0.0427951	0.0501328	0.0306003	0.0252733	0.0295413	0.0205382	0.0209803	0.0605881	0.0304278
Creatinine	0.0356762	0.0431746	0.031674	0.0437591	0.0362598	0.0364965	NaN	0.0266407	0.016755	0.0387711	0.0459885	0.0442121	0.0357155	0.0204874	0.0168196	0.0327505	0.0320087	0.0405249	0.0251023	0.03353	0.0183016	0.0121226	0.0201105	0.0291166	NaN	0.0328472	0.0279748	NaN	0.0322447	NaN	0.0494482	0.0296189	0.0580904	0.0286188	0.044697	0.0402501	0.0243905	0.0262373	0.0477429	0.0366189	0.0443409	0.0345378	0.0373751	0.0272277	0.0268533	0.0124107	0.0231364	0.0127551	0.0268988
Threitol / Erythritol	0.00349381	0.00439024	0.00267385	0.00420388	0.00335694	0.00529488	0.00389912	0.00239872	0.00217677	0.00437268	0.00349016	0.00415628	0.0036727	0.00360915	0.00239133	0.0016837	0.00322769	0.00236138	0.00291528	0.00248936	0.00200049	0.00271428	0.00269493	0.00281659	0.00249413	0.00347101	0.00287356	0.00199643	0.00455774	0.00270641	0.00520357	0.00371517	0.00664835	0.00409075	0.00737982	0.007423	0.00528506	0.00409291	0.00613514	0.00536913	0.00531918	0.00685181	0.00462175	0.00306773	0.00458771	0.00220933	0.00253297	0.00178101	0.00447718
Fructose	0.0135072	0.0185557	0.0121609	0.0135906	NaN	0.0663388	0.016927	0.0133812	0.00959858	0.0226789	0.0207285	0.0227477	0.0232378	NaN	0.0162551	NaN	0.0085412	0.00863818	NaN	0.00634455	NaN	NaN	0.00576902	NaN	NaN	0.00484319	NaN	0.00247573	NaN	0.00698616	0.0280703	0.0143198	0.0385092	0.0183396	0.0562063	0.0709498	0.0183533	0.022035	0.029961	0.026896	0.0819887	0.0600971	0.042039	0.0265782	0.0394485	0.00654825	0.0164785	0.00913256	0.0316367
Fructose	0.012267	0.0190484	0.00988813	0.0142263	0.00878296	0.0316628	0.0116347	0.00910573	0.0069915	0.122164	0.0116385	0.0107913	0.0118973	0.00948327	0.00920181	0.00670973	0.00725234	0.00703874	0.00708577	0.00707073	0.00537988	0.00760608	0.0119883	0.00600098	0.00591116	0.00827596	0.00960447	0.00472245	0.0124487	0.00696281	0.00658325	0.00666207	0.00909206	0.00550697	0.0171713	0.00956641	0.00644938	0.00673696	0.0073497	0.00715815	0.0124012	0.00832931	0.00578165	0.00577524	0.00609293	0.00280506	0.00310863	0.00313016	0.00382208
sorbose/ Fructose	0.170704	0.332785	0.179072	0.210158	0.117566	0.438815	0.246317	0.101627	0.0765234	0.272926	0.170951	0.345291	0.36773	0.228962	0.155314	0.0390983	0.10048	0.0987704	0.0754308	0.0546776	0.0328507	0.100763	0.117059	0.0570626	0.0506003	0.0918931	0.073183	0.0441824	0.17108	0.1024	0.476507	0.204336	0.676478	0.283906	0.83251	0.607784	0.656846	0.391024	0.635568	0.437877	0.533718	0.732715	0.301823	0.165067	0.318514	0.229664	0.183417	0.13065	0.547245
sorbose/ Fructose	0.0493855	0.100926	0.0498527	0.0603935	0.0323961	0.332275	0.0736792	0.0277065	0.0214465	0.0813006	0.0481568	0.104668	0.103465	0.0682128	0.0434704	0.0103474	0.0278094	0.0275279	0.0216568	0.0150176	0.0153247	0.0309054	0.0467602	0.0198227	0.0172419	0.0118431	0.0206752	0.0159492	0.0497825	0.0374986	0.147738	0.0598193	0.230734	0.0856083	0.306455	0.207341	0.233656	0.119824	0.223155	0.144508	0.188396	0.283614	0.0924462	0.0485817	0.0990172	0.0719006	0.0581558	0.0427303	0.183513
glutamate	0.684735	0.785783	0.636736	0.74346	0.745211	0.745797	0.725129	0.662749	0.572215	0.816507	0.74757	0.69123	0.628803	0.721629	0.616673	0.521235	0.51276	0.547626	0.506527	0.479616	0.376957	0.267699	0.373432	0.440096	0.331643	0.612871	0.589838	0.307238	0.812931	0.455056	0.419045	0.413312	0.551472	0.36199	0.472295	0.519714	0.342299	0.423836	0.513139	0.487112	0.456758	NaN	0.440057	0.371554	0.419497	0.227838	0.298017	0.241168	0.378631
Glycerol	0.0252176	0.0375209	0.0246352	0.0265839	0.0201907	0.0483605	0.0288287	0.0161768	0.0157796	0.0325605	0.0234439	0.0347529	0.0342817	0.0502686	0.0220453	0.0151604	0.0234686	0.0232651	0.0211465	0.0183663	0.0178238	0.0218962	0.0256899	0.0208224	NaN	0.0335943	0.0273477	0.0209681	0.021649	NaN	0.0538835	0.0289129	0.070252	0.0367986	0.0897979	0.079487	0.0668428	0.0441633	0.0705057	0.0506418	0.0619764	0.0817909	0.0407122	0.0276759	0.0405798	0.037379	0.0373737	0.0301844	0.0715789
glycerol-3-phosphate	0.00268917	NaN	0.00223531	0.00291177	NaN	0.00336153	NaN	NaN	NaN	0.000226391	0.00323881	NaN	0.00355899	0.00387995	0.00214142	0.00416479	0.00405152	0.00421595	0.00405469	0.00327771	0.00367808	0.00370868	NaN	0.00366049	NaN	0.00370288	0.00417663	0.0029502	NaN	NaN	NaN	0.00345139	NaN	0.00768426	NaN	0.000368919	0.0053818	0.00439444	0.00606998	NaN	NaN	0.000315378	NaN	0.00671151	0.00573292	0.00588748	0.00742995	0.0062454	0.00850652
Glycine	0.964394	0.981818	0.952088	0.967333	0.961121	0.976098	0.939314	0.941514	0.93156	1.00849	0.978735	0.95644	0.95975	0.763663	0.943489	0.94986	0.629445	0.977015	0.943395	1.00053	0.999569	0.856423	1.03169	1.03739	0.979147	0.994678	1.04765	0.975321	0.980478	1.05697	0.958288	0.918793	1.03308	0.942123	1.00512	0.96095	0.954388	0.967618	0.983848	0.996815	1.00899	0.964631	0.95589	0.920269	0.960639	0.970955	0.947042	0.890846	0.967083
Hexadecanoic acid	0.0118966	0.0126293	0.0107381	0.0138809	0.0118485	0.0144793	0.0126367	0.0110407	0.0101207	0.0121721	0.0128168	0.0109153	0.0112856	0.0364794	0.0102259	0.0130182	0.0114929	0.0113053	0.0128597	0.0143728	0.0132086	0.0109806	0.00900911	0.00929812	0.00726113	0.0172099	0.0130899	0.0127091	0.0131315	0.0123146	0.0111047	0.0128474	0.0133428	0.00985921	0.0149896	0.0121754	0.0132973	0.0119534	0.0114608	0.0128559	0.0110486	0.00977118	0.0123873	0.0108082	0.0102227	0.0117448	0.0121519	0.0128538	0.0117884
hypotaurine	0.0235908	0.0268853	0.0205857	0.0268011	0.0244395	0.0233636	0.0262178	0.0204997	0.0168745	0.0298841	0.0263592	0.0244881	0.0192227	0.0171771	0.0185829	0.0194352	0.0187114	0.0229308	0.0223473	0.0186295	0.016914	0.0146407	0.0152215	0.0206633	0.0156439	0.0234197	0.0249437	0.0117352	0.0383781	0.0131821	0.0191422	0.0172609	0.0274888	0.0179723	0.0230553	0.0269038	0.0183899	0.0203987	0.0254098	0.0216088	0.0244843	0.0208391	0.0212207	0.0198279	0.0186915	0.0135081	0.0179067	0.0138954	0.0198921
Lactate	1.37127	1.86332	1.28689	1.42089	1.18986	2.23653	1.81192	0.962184	0.796156	1.75708	1.27359	1.87672	1.65473	1.79986	1.20559	0.693372	1.32971	1.29265	1.07488	0.983534	0.947421	1.41957	1.36689	1.00634	0.941451	1.04269	0.875051	0.812943	1.20663	1.05946	2.24056	1.62847	1.55428	2.11873	1.72612	2.82867	2.93683	2.10114	2.5067	2.31486	2.41966	2.64682	2.24485	1.75642	2.23123	2.01091	1.92046	1.82687	2.54889
Leucine	0.104939	0.135555	NaN	0.108228	0.0971019	0.172142	0.115318	0.0920234	0.0677292	0.128822	0.116827	0.136416	0.147107	0.108981	0.085011	0.084647	0.0884515	0.0943137	0.0859349	NaN	0.0807654	0.0813601	NaN	0.178061	0.126652	0.248311	0.186268	NaN	0.0992397	0.0480492	0.175761	NaN	0.221718	0.144771	0.264706	0.249043	0.203315	0.154201	0.224445	0.172792	0.238872	0.25328	0.163171	0.115773	NaN	0.11269	0.124169	NaN	0.227621
Lysine	0.00205637	0.00451777	0.00192309	0.00259932	NaN	0.00648711	NaN	0.00137491	NaN	0.0036038	0.00310427	0.00563244	0.00750097	NaN	NaN	NaN	NaN	NaN	NaN	0.000993001	NaN	NaN	NaN	NaN	NaN	NaN	NaN	NaN	NaN	NaN	0.0119221	NaN	0.0134152	0.00365289	0.0163775	0.00929756	0.00571575	0.00683281	0.0167491	0.00748236	0.0147304	0.0160497	0.00495162	NaN	0.00369458	0.000298223	NaN	NaN	0.0111226
Malate	0.0185033	0.0172165	0.0164462	0.0166386	0.0175021	0.017765	0.0181134	0.0161322	0.0128795	0.0165353	0.0184373	0.0158379	0.0172615	0.0190428	0.0174161	0.00788903	0.0114892	0.0124219	0.0113596	0.010252	0.0107116	0.00978516	0.00945285	0.01018	0.0076934	0.0136839	0.0153136	0.00665454	0.00916637	0.00715634	0.00896726	0.0119964	0.0109887	0.00834562	0.0117054	0.0123659	0.0112913	0.0113338	0.0110281	0.0110795	0.0108636	0.0128978	0.0114867	0.00968362	0.01093	0.00503421	0.00547053	0.00503643	0.00926877
Malonate	0.674727	0.692394	0.665617	0.679341	0.637406	0.63675	0.632337	0.636455	0.619167	0.68512	0.671524	0.652799	0.672686	0.639432	0.648279	NaN	0.65098	0.663677	0.620322	0.648984	0.623288	0.621756	0.677072	0.669649	0.612608	0.654534	0.678396	0.568998	0.606144	0.65673	0.638213	0.630266	0.715982	0.655701	0.702656	0.69959	0.715592	0.662784	0.688264	0.685079	0.685788	0.720593	0.65532	0.659932	0.657989	0.641463	0.635219	0.645961	0.694569
Methionine	0.0109301	0.0175436	0.0101423	0.0117897	0.00980554	0.0200238	0.0145567	0.00968082	0.00668426	0.0159421	0.0163816	0.0167374	0.0172887	0.0131875	0.00845778	0.00718025	0.00660301	0.00772228	0.00828279	0.00773541	0.00616403	0.00747706	0.00524118	0.00466597	0.00424269	0.00824037	0.00679509	0.00427039	0.010216	0.00512319	0.0187475	0.00912113	0.0251871	0.014225	NaN	0.0295662	0.0226432	0.0140916	0.0282121	0.0191711	0.0258697	0.0163053	NaN	0.0100584	0.0166368	0.00961736	0.0102915	0.00872563	0.0262395
Phosphate	1.5434	1.79715	1.67873	1.89717	3.92388	3.97138	2.39394	3.98863	1.96196	2.41827	3.93288	2.04012	3.87413	1.68799	2.42558	2.24504	1.42378	1.56211	1.40767	1.42131	0.911766	1.53826	1.93547	1.8721	1.89397	2.37862	1.74317	1.65605	0.730236	1.53392	2.0378	1.97744	2.44221	NaN	2.24051	2.27339	2.13808	3.95696	4.22547	3.28684	1.63673	1.49771	1.3337	1.22549	1.33518	2.60774	1.40497	2.53164	2.6293
Putrescine	0.248726	0.285716	0.227887	0.270398	0.268812	0.253522	0.245978	0.232193	0.201434	NaN	0.266946	0.246028	0.232552	0.227249	0.203949	0.177104	0.225333	0.223301	0.196485	0.185295	0.133082	0.0999076	0.158292	0.188121	0.149032	0.224075	0.215775	0.118956	0.323802	0.172578	0.152419	0.149232	0.190681	0.12155	0.15328	0.150602	0.109593	0.150942	0.18504	0.171501	0.133301	0.155292	0.146233	0.135504	0.139365	0.0753414	0.119015	0.0837617	0.101713
Pyruvate	0.0502954	0.0869173	0.0471049	NaN	NaN	0.0952328	0.0676763	0.0112602	0.0180982	0.0768936	0.0344198	0.0807177	0.0656758	0.0166413	0.0366184	0.0258104	0.0487623	0.045528	0.0419563	0.0296579	0.0337855	0.0450702	0.0638415	0.0255864	0.0287357	0.0580556	0.0433067	0.0189399	NaN	0.0414622	0.06902	0.0454735	0.108305	0.0438109	0.12731	0.0987646	0.0211281	0.0605388	0.0967091	0.0658993	0.0650096	0.110731	0.0437167	0.0259751	0.0436875	0.0375521	0.0330284	0.0311449	0.0793199
myo-inositol	0.164973	0.204843	0.150875	0.174933	0.151255	0.23274	0.213323	0.14243	0.116922	0.206424	0.189436	0.213263	0.204204	0.180711	0.158488	0.127691	0.118398	0.141273	0.142181	0.132521	0.134019	0.151262	0.121525	0.124285	0.109112	0.141883	0.152567	0.110177	0.165385	0.118709	0.204553	0.147641	0.252932	0.180539	0.292411	0.258821	0.246765	0.186593	0.241112	0.204027	0.238574	0.264188	0.192094	0.14787	0.191848	0.142917	0.146027	0.128087	0.232741
Threonine	0.0189972	NaN	0.0168429	0.0212596	0.0214056	0.0235946	0.0228445	NaN	0.0113254	0.023014	0.0192819	0.0177226	0.0196823	0.0182481	0.0142368	0.00905882	0.0128497	0.0119642	0.0111411	0.0131855	0.0127855	0.011482	0.0123626	0.0136838	0.0104615	0.0120491	0.00999299	0.0089129	0.0218509	0.0111412	0.0192	0.013986	0.0293027	0.0176046	NaN	0.0312264	0.00429531	0.019159	0.0230806	0.0179301	0.0054369	0.0251426	0.0215961	0.0134381	0.0165166	0.0112444	0.0104708	0.0121349	0.0235884
2-oxoglutarate	0.00427222	0.00476784	0.00352507	0.00535579	0.00406193	0.00509426	0.00495312	0.00334231	0.00231891	0.00517037	0.00462061	0.00439704	0.00603331	0.00374633	0.00309005	0.00205239	0.003337	0.0032552	NaN	0.002633	0.00282226	0.00338415	0.0023449	0.00255148	0.00196736	0.0029866	0.00340628	0.00237385	0.0046627	0.00398105	0.00181177	0.00283186	0.00282517	0.00134186	0.00284386	NaN	0.00225496	0.00180576	0.00287085	0.00261582	0.00187975	NaN	0.00158322	0.00113994	0.00164199	0.000542489	0.00102918	0.000502774	0.00110581
Tyramine/ Tyrosine	0.0133263	0.0205617	0.0123689	0.0163302	0.0137159	0.032718	0.025042	0.0148621	0.012389	0.0222682	0.020349	0.0239933	0.0220363	0.0187598	0.0129276	0.0178693	0.0154715	0.0154855	0.0182435	0.0128369	0.0128708	0.0158756	0.0105937	0.0100754	0.00953015	0.0124268	0.0130783	0.00919868	0.0140578	0.00999937	0.0242235	0.013161	0.0399312	0.0213007	0.0544734	0.0458826	0.0343284	0.022517	0.036671	0.0300271	0.0410092	0.0456488	0.0276377	NaN	0.0243263	0.0148065	0.0135574	0.0132501	0.0324498
Tyrosine	0.00746885	0.0115341	0.00191384	0.00706216	0.00613647	0.0110508	0.00160117	0.00186676	NaN	0.0129894	0.00898054	0.0114093	0.010643	0.00602392	NaN	0.00222854	NaN	0.00480266	0.00407072	0.00233161	NaN	NaN	NaN	NaN	NaN	NaN	NaN	NaN	NaN	NaN	0.0149979	0.00190988	0.0190359	NaN	0.0192151	0.015937	0.00968691	0.00997837	0.0201407	0.0096732	0.0179266	0.0178347	0.00774962	NaN	0.007533	NaN	0.00130221	NaN	0.0135572
xylitol	0.00414412	0.00709208	0.00510932	0.00490032	0.00474706	0.0100462	0.006393	0.00305577	0.00338028	0.00673539	0.00546509	0.00773715	0.00787987	0.00169023	0.0037746	0.0021016	0.00487703	0.00480778	0.00344364	0.00227163	0.00319483	0.00407017	0.00567475	0.00266397	0.00174788	0.00300845	0.00329151	0.001767	0.00499861	0.000652321	0.00957384	0.00498375	0.0133686	0.00677935	0.0167943	0.0140908	0.0118644	0.00929143	0.0128001	0.00991099	0.0120487	NaN	0.00735635	0.00473783	0.00795415	0.00468789	0.00501677	0.00486171	0.0140581
[truncated: 41 more columns]
